# Supplementary material for: Early ART reduces viral seeding and innate immunity in liver and lungs of SIV-infected macaques
Source: JCI Insight. 2023 Jul 24;8(14):e167856. doi: 10.1172/jci.insight.167856 (PMC10443800; doi:10.1172/jci.insight.167856)
Supplement: Supplemental table 2 [file jciinsight-8-167856-s155.xlsx]

## Sheet: Table S2A. Liver
SIV- vs SIVhigh								SIV- vs SIVlow								SIVhigh vs ART+								SIVlow vs ART+								SIV- vs ART+
Upregulated expressed genes				Downregulated expressed genes				Upregulated expressed genes				Downregulated expressed genes				Upregulated expressed genes				Downregulated expressed genes				Upregulated expressed genes				Downregulated expressed genes				Upregulated expressed genes				Downregulated expressed genes
id	log2FoldChange	pvalue		id	log2FoldChange	pvalue		id	log2FoldChange	pvalue		id	log2FoldChange	pvalue		id	log2FoldChange	pvalue		id	log2FoldChange	pvalue		id	log2FoldChange	pvalue		id	log2FoldChange	pvalue		id	log2FoldChange	pvalue		id	log2FoldChange	pvalue
STEAP4	6.74685	0.000100093		APOA4	-4.74074	1.14363e-06		ASCL1	6.55252	2.75257e-06		CYorf15A	-4.94598	0.000396054		RTD1A	6.33445	0.0453337		CYorf15A	-5.00722	0.000335042		ASCL1	5.77733	4.08948e-05		CYorf15A	-5.77919	2.67157e-05		RTD1A	6.33445	0.0453337		CYorf15A	-5.00722	0.000335042
RTD1A	6.6575	0.035325		FGF21	-2.90633	0.00017812		ANO5	4.36269	0.00287944		GLRB	-4.74069	0.00296669		ASCL1	5.68307	5.45011e-05		FGF12	-4.98428	0.00285251		MISP	4.96456	0.00159508		ISG15	-5.22813	2.27993e-14		ASCL1	5.68307	5.45011e-05		FGF12	-4.98428	0.00285251
DNHD1	5.65731	5.60992e-05		NDRG4	-2.86974	0.00748787		IGLV4-69	4.22794	0.00649111		PLAAT3	-4.43954	6.11777e-29		DNHD1	3.96254	0.0066645		SLC22A12	-4.63043	0.00784123		RGS13	3.95988	9.09845e-05		OASL	-5.0399	3.83808e-05		DNHD1	3.96254	0.0066645		SLC22A12	-4.63043	0.00784123
OAS1	4.87144	1.52945e-08		RASD2	-2.27902	0.00565979		PADI4	4.14642	0.00444352		CNGA1	-4.08249	0.014441		ANO5	3.65169	0.0137339		FGF21	-3.37596	7.15767e-05		ANO5	3.74595	0.0114796		MX1	-5.03898	6.73279e-18		ANO5	3.65169	0.0137339		FGF21	-3.37596	7.15767e-05
CMPK2	4.78822	5.31846e-05		GUCA2B	-2.15407	0.00380497		TMEM154	3.99212	0.00745239		FGF12	-3.96125	0.0177457		TREH	3.52601	6.46297e-10		CNGA1	-3.238	0.0378417		CRIP3	3.72051	0.0123841		IFI6	-4.89367	1.78779e-09		TREH	3.52601	6.46297e-10		CNGA1	-3.238	0.0378417
ELF3	4.74149	0.00293019		APOA5	-2.04058	2.80383e-05		RGS13	3.50605	9.24599e-05		APOA4	-3.28257	0.000183059		EPCAM	3.03018	0.00332772		APOA4	-3.20588	0.000234274		MAPK10	3.61379	0.0151934		DDX60	-4.81485	5.91786e-09		EPCAM	3.03018	0.00332772		APOA4	-3.20588	0.000234274
MX1	4.52775	3.17243e-15		CUX2	-2.00249	0.00387676		TEX29	3.40376	0.000168165		COL9A2	-2.99303	0.0160806		MISP	3.01596	0.0386585		COL9A2	-2.78661	0.0217837		GPC3	3.57593	0.0256753		OAS2	-4.66971	3.23749e-15		MISP	3.01596	0.0386585		COL9A2	-2.78661	0.0217837
PLA2G2A	4.45348	0.000435198		ASB11	-1.9697	0.0121986		CXCL8	3.34451	0.0416548		SLC39A5	-2.91615	0.0253789		MIOX	2.87693	0.000674668		URAD	-2.31791	0.000262261		RET	3.54253	0.00446653		HERC6	-4.47601	2.27334e-09		MIOX	2.87693	0.000674668		URAD	-2.31791	0.000262261
ISG15	4.30098	1.44544e-14		NR0B2	-1.93032	0.00712621		IGKC	3.17334	0.000841527		ENPP3	-2.67685	0.0077474		RGS13	2.54635	0.00478892		MT2A	-1.92922	0.000620928		ALAS2	3.4968	0.0191586		PLA2G2A	-4.32965	0.000615687		RGS13	2.54635	0.00478892		MT2A	-1.92922	0.000620928
DDX60	4.17426	5.56522e-09		CYP2B6	-1.91281	0.00271651		SCN9A	3.14328	0.017288		CPT1A	-2.30186	0.00635117		UCHL1	2.52797	0.00665438		CAPG	-1.90646	0.00214858		UCHL1	3.22599	0.00159706		EPSTI1	-4.13136	1.11133e-09		UCHL1	2.52797	0.00665438		CAPG	-1.90646	0.00214858
OAS2	4.08503	1.29468e-14		ACE2	-1.90754	0.00382732		CCL19	2.99364	0.000514754		URAD	-2.21022	0.000493604		SLC17A3	2.3644	0.00247545		NR1D1	-1.78068	0.0328299		NDRG4	3.09733	0.00361144		MX2	-4.0555	1.08526e-10		SLC17A3	2.3644	0.00247545		NR1D1	-1.78068	0.0328299
IFI6	4.04293	6.53468e-07		TM6SF2	-1.88996	0.0014849		IGLV10-54	2.88401	0.033407		SOAT2	-2.06587	0.010769		HSD3B2	2.30137	0.0164797		SLFN13	-1.77367	0.0161179		PM20D1	3.00777	0.00336852		SCT	-3.96198	0.0124414		HSD3B2	2.30137	0.0164797		SLFN13	-1.77367	0.0161179
HERC6	4.01023	6.23118e-09		OGN	-1.84871	0.0448825		IGHM	2.8444	0.00109688		MT2A	-1.7643	0.00174683		PLA2G1B	2.29773	0.00346964		ENPP3	-1.74073	0.0446958		CXCL14	3.00013	0.00378221		STEAP4	-3.94993	0.00691115		PLA2G1B	2.29773	0.00346964		ENPP3	-1.74073	0.0446958
RSAD2	3.99176	1.19302e-06		ME1	-1.75186	0.0223009		JCHAIN	2.72115	0.00022636		NR1D1	-1.70969	0.0402548		GPX3	2.02014	0.00317708		FABP4	-1.69915	0.0165028		CYP3A43	2.98681	5.71197e-10		IFI44	-3.91884	3.4161e-13		GPX3	2.02014	0.00317708		FABP4	-1.69915	0.0165028
CBY3	3.88492	0.00883909		CYP3A43	-1.6872	0.000523549		OAS1	2.50092	0.00493979		SLC7A9	-1.67592	0.0248236		EPN3	1.9973	0.0347048		PLAAT3	-1.41539	9.45382e-05		PPP1R3G	2.97102	0.0165199		CMPK2	-3.83861	4.09171e-05		EPN3	1.9973	0.0347048		PLAAT3	-1.41539	9.45382e-05
ANKRD22	3.8715	0.0152057		CYP1D1	-1.68467	0.00690215		TFRC	2.46588	0.000301934		RAB30	-1.65595	0.0450392		MLLT11	1.96415	0.0125971		ACP5	-1.38161	0.00912732		EPCAM	2.95433	0.00374952		FGF12	-3.79931	0.0265041		MLLT11	1.96415	0.0125971		ACP5	-1.38161	0.00912732
BIRC3	3.83772	1.90177e-05		MAPK8IP1	-1.68401	0.00255651		ERAP2	2.41459	0.0251415		CDT1	-1.63981	0.0118254		CXCL14	1.96319	0.0440057		DNASE2B	-1.36698	0.0381869		CBLN3	2.65309	0.00981655		RSAD2	-3.78552	1.11633e-06		CXCL14	1.96319	0.0440057		DNASE2B	-1.36698	0.0381869
FCGR1A	3.76695	0.000505805		PPP1R3B	-1.66099	0.0127755		HSPE1	2.37489	0.00133067		GRHPR	-1.63148	5.94676e-10		CLDN10	1.88455	0.0130406						GPX3	2.6085	0.000149657		SLFN13	-3.72189	1.04922e-07		CLDN10	1.88455	0.0130406
PLA2G4C	3.72579	2.33789e-05		TKFC	-1.66091	0.00165111		BCL2L14	2.29491	0.0155916		METTL7A	-1.61131	9.57485e-06		CCL23	1.85224	0.0141628						HBA	2.52902	1.04027e-05		IFIT3	-3.7203	2.36701e-22		CCL23	1.85224	0.0141628
OASL	3.67159	8.98843e-05		ERBB2	-1.54233	0.000342459		CYP7A1	2.15429	0.016067		SLC16A11	-1.583	0.0268805		CCL19	1.78948	0.0430587						EPN3	2.42265	0.0154976		IFIT1	-3.67164	1.47171e-15		CCL19	1.78948	0.0430587
MX2	3.54246	5.21491e-10		COL1A2	-1.54025	0.0273802		BCL2A1	2.1485	0.014829		REXO1	-1.57451	0.0149514		ARHGAP33	1.75273	0.0446078						FMO1	2.4039	0.00684073		OAS1	-3.59987	7.71609e-07		ARHGAP33	1.75273	0.0446078
MT1M	3.48073	0.018693		IYD	-1.53826	0.00364479		SH3RF2	2.10458	0.0336442		CUX2	-1.54863	0.0188039		PRR15L	1.74419	0.0303533						ACE2	2.30131	0.000418753		SLFN5	-3.45003	0.000226894		PRR15L	1.74419	0.0303533
IFIT1	3.46887	1.03494e-14		CRYM	-1.53463	0.0471472		CLDN10	2.09882	0.00537437		SULT1B1	-1.49927	0.0481419		SGCE	1.74294	0.00730873						GUCA2B	2.29377	0.00196228		IFI44L	-3.42132	3.37798e-08		SGCE	1.74294	0.00730873
MT1F	3.46494	0.00334819		COL3A1	-1.496	0.0118191		FMO1	2.05537	0.0142864		NR0B2	-1.41902	0.0416011		NPDC1	1.7022	0.007603						CLDN10	2.19926	0.00543563		HERC5	-3.36703	1.35044e-07		NPDC1	1.7022	0.007603
IFI44	3.39692	7.78706e-12		ACTA2	-1.47607	0.0179603		TREH	1.99318	0.000737602		PANK1	-1.39942	0.0114368		SLC51A	1.54881	0.0119608						CA2	2.1724	0.00409182		IFIT2	-3.22115	1.50821e-06		SLC51A	1.54881	0.0119608
IFIT3	3.3445	2.1963e-19		FAM102A	-1.47338	0.0208497		CXCL11	1.96281	0.000135753		HAL	-1.38733	0.0325292		CYP3A7	1.50545	1.38666e-05						SLC17A3	2.09134	0.00656564		GZMA	-3.06239	0.0203481		CYP3A7	1.50545	1.38666e-05
IRF7	3.26117	1.48735e-06		SLC22A7	-1.46904	0.00239148		MSR1	1.9592	0.00417544		GALM	-1.38125	0.0194414		HBA	1.48595	0.00791649						OGN	2.08616	0.0217248		OAS3	-3.0397	5.29923e-07		HBA	1.48595	0.00791649
IFI44L	3.24868	9.40907e-08		FN3K	-1.46209	0.000167623		PAEP	1.94346	0.0223614		FBP1	-1.37798	0.00115857		NNMT	1.38181	0.00352396						ARHGAP33	2.01169	0.0239499		C1H1orf162	-2.97661	1.11669e-05		NNMT	1.38181	0.00352396
TMEM154	3.24813	0.0320361		ADRB2	-1.42312	0.034103		ENPP2	1.93336	0.000798171		MAGIX	-1.34979	0.0371834		SLC6A8	1.34125	0.0486883						HSD17B14	2.00744	6.72229e-05		FABP4	-2.93858	2.98401e-05		SLC6A8	1.34125	0.0486883
CXCL8	3.24376	0.0482614		PKLR	-1.39783	0.01245		CCN1	1.91946	0.041941		ASL	-1.34866	2.03563e-05										MLLT11	1.95785	0.0121631		DDX58	-2.93257	2.7257e-10
EPSTI1	3.2016	2.03314e-08		LEAP2	-1.37642	0.00297995		GZMK	1.91175	0.0309396														CYP2C75	1.89092	2.3525e-05		MT1F	-2.87681	0.0140128
HERC5	3.18321	3.61508e-07		ATOH8	-1.3742	0.0405096		SCG3	1.90254	0.0294252														CAV2	1.8823	0.0323399		PLA2G4C	-2.78554	0.000102011
LCN2	3.09722	0.00738738		KCNK5	-1.35377	0.0424159		RHBDL1	1.88112	0.0406886														CYP1D1	1.86501	0.00257444		PILRA	-2.7711	0.038882
IFIT2	3.0226	4.04553e-06		PRSS12	-1.3277	0.0193585		ATP8	1.83545	8.5864e-06														ERBB2	1.80679	2.17379e-05		IFI27	-2.74828	5.71628e-11
LBP	2.98342	0.002598						LCP1	1.81538	0.000791489														SH3YL1	1.78205	0.00345757		XAF1	-2.74672	6.84938e-05
SELE	2.87262	0.0171402						NIPAL2	1.78356	0.0415083														RASD2	1.7735	0.0347434		BIRC3	-2.73642	0.000771266
IFI27	2.872	7.72448e-12						CD48	1.75122	0.00355174														HBE1	1.77175	0.000758916		LCN2	-2.72784	0.0145077
RGCC	2.82496	1.63462e-05						CAV2	1.74059	0.0356238														ASB11	1.75663	0.0261928		FCGR3	-2.627	2.68277e-07
SLFN5	2.81755	0.00080078						MS4A6A	1.73735	0.0145581														DPT	1.7531	0.00765838		ELF3	-2.58182	0.0391354
SNX10	2.60697	0.0143164						LUM	1.71783	0.00608126														FN3K	1.68172	1.38238e-05		LY96	-2.58036	0.000902511
OAS3	2.60681	4.11732e-06						CBLN3	1.71268	0.0402978														IYD	1.67298	0.0014735		IFITM2	-2.57663	1.23562e-13
S100A9	2.59414	0.0463903						CXCL10	1.68665	5.0373e-05														KCNK5	1.6555	0.0119809		DNASE2B	-2.55619	5.20917e-05
DDX58	2.59366	6.722e-09						TRAC	1.6755	0.0144776														COL1A2	1.64784	0.0176905		UBQLNL	-2.51431	0.0168075
CRP	2.55228	0.0119682						CYP3A43	1.66287	0.00035986														C14orf180	1.62656	0.0351707		MT2A	-2.47806	1.09831e-05
XAF1	2.54089	0.000163595						GIMAP7	1.65702	0.00120046														SLC22A7	1.62583	0.000764908		EIF2AK2	-2.44285	0.000254339
SAMD9L	2.53562	0.0031003						TIMP1	1.64065	0.000377619														TM6SF2	1.54258	0.0102278		IRF7	-2.40223	3.31927e-05
LGALS3BP	2.52984	4.76961e-08						PTPRC	1.62225	0.0138108														SGCE	1.54236	0.0140853		UBE2L6	-2.38311	6.14155e-18
SOCS3	2.5028	0.0201083						CD5L	1.59519	0.000197311														PIK3C2G	1.53264	0.0126584		CLEC1A	-2.36738	0.000572036
C1H1orf162	2.45673	0.000119916						CST7	1.57686	0.0486424														LEAP2	1.52716	0.000981578		CLEC7A	-2.35451	0.0201154
TRIM5	2.37647	4.00069e-06						CSF1R	1.56745	0.00011621														ANGPTL4	1.5254	0.0111529		HMGCS1	-2.34421	9.12598e-07
KCNH7	2.35403	5.0941e-07						NPDC1	1.56604	0.0146975														LRP3	1.52227	0.0155956		PLAC8	-2.3385	5.72148e-08
UBE2L6	2.34697	2.37021e-17						GPNMB	1.53467	0.00343266														LDOC1	1.51319	0.00137402		KCNH7	-2.33826	4.24113e-07
PARP9	2.3278	1.70712e-05						VSIG4	1.53131	0.00086834														PRODH2	1.5	9.42528e-09		SNX10	-2.33073	0.0211681
GLIPR2	2.32067	0.0130834						CCL23	1.52971	0.045857														TREH	1.48549	0.00151899		PLAAT3	-2.31513	1.52201e-10
SAMSN1	2.32014	0.0409558						FGL2	1.4602	0.00842815														RSAD1	1.48397	0.000289467		STAT1	-2.30047	3.52036e-15
ASRGL1	2.3136	0.0425374						IL2RG	1.42119	0.0404983														TKFC	1.46875	0.00541461		MT1X	-2.27105	0.00622714
MLKL	2.30617	0.0019885						HPS3	1.42102	0.000419798														EPHX1	1.43569	0.000344989		CXCL11	-2.27052	8.83192e-06
CLEC7A	2.27631	0.0242846						AIM2	1.41879	0.0387324														CYP2B6	1.43351	0.0247083		TRIM22	-2.26387	6.77208e-07
PLAC8	2.27327	1.32662e-07						MS4A7	1.39689	0.0019013														CYP3A7	1.42357	3.95474e-05		PLAAT4	-2.25666	0.00126321
CXCL10	2.26942	4.57665e-08						PTGER3	1.38583	0.0113189														NPDC1	1.41473	0.0213829		SELE	-2.21715	0.0414761
HSD3B2	2.26164	0.0184674						ANXA1	1.35723	0.0350054														FAM102A	1.40965	0.0270257		PARP9	-2.1436	4.13703e-05
STAT1	2.2558	1.35102e-14						CD163	1.339	0.00282052														G6PC1	1.4083	0.0349515		TRIM14	-2.11392	0.000136376
TRIM22	2.25257	8.99885e-07																						C19H19orf12	1.39252	0.00101104		SAMD9L	-2.11171	0.00711555
EIF2AK2	2.24101	0.000586699																						ANO1	1.39169	0.00305939		URAD	-2.10186	0.000940692
ORM1	2.24072	0.0054403																						KRT28	1.38911	0.0010698		ACKR4	-2.09626	0.0249788
CD300LG	2.23612	0.0026486																						IDO2	1.38829	1.70196e-07		GBP3	-2.09611	8.66324e-11
TNFSF13B	2.22835	0.00302353																						DDC	1.38461	0.00188224		PSMB9	-2.04564	0.000255908
CXCL11	2.18766	1.77881e-05																						TSKU	1.37377	0.00236628		RGCC	-2.0408	0.00129317
PLAAT4	2.18647	0.0017666																						G0S2	1.36443	0.00548078		SOD2	-2.00248	0.000941661
MSR1	2.18468	0.00123553																						IGFALS	1.33494	0.000109695		NT5C3A	-2.00105	0.0032098
HELZ2	2.17959	0.00132998																										PARP14	-1.99638	0.000550003
NNMT	2.15128	5.34777e-06																										DHX58	-1.97708	1.96432e-05
UBQLNL	2.13594	0.0330439																										MAMU-E	-1.97395	2.20137e-12
GBP3	2.1147	9.56424e-11																										HELZ2	-1.97035	0.00250345
PSMB9	2.09204	0.000242075																										CXCL10	-1.96652	1.94606e-06
CCL19	2.08479	0.0173572																										TRIM5	-1.90346	7.08022e-05
P4HA1	2.04424	0.00528239																										LGALS3BP	-1.8978	6.33835e-06
TREH	2.04052	0.000518609																										PML	-1.87778	0.000468162
BCL2A1	2.03706	0.0209315																										IL1RN	-1.87176	0.0125906
AIM2	1.96759	0.00313068																										DTX3L	-1.85555	0.00216937
NCF2	1.96264	0.0369002																										FPR1	-1.84447	0.0109299
SLFN13	1.94822	0.000694702																										FCGR1A	-1.82849	0.0236234
PARP14	1.94368	0.000786427																										APOL2	-1.7962	7.97891e-07
FCGR3	1.93661	6.43407e-05																										TNFSF13B	-1.77667	0.00997287
HMGCS1	1.91661	4.60509e-05																										SRGN	-1.77347	2.73638e-05
MIOX	1.90959	0.0256856																										B2M	-1.76671	2.75672e-10
LCN12	1.89724	0.048296																										MSR1	-1.76519	0.00515372
MAMU-E	1.88882	1.80558e-11																										FCN3	-1.7625	3.06447e-05
LY96	1.84795	0.00858348																										RNF213	-1.74777	0.000471118
SOD2	1.84576	0.0022798																										ORM1	-1.73537	0.0313236
TRIM6	1.83858	0.0455404																										SAMHD1	-1.72395	0.000315829
IFITM2	1.83221	2.48268e-08																										APOL6	-1.72139	0.00010475
CTSS	1.82078	0.00018538																										GLIPR2	-1.71781	0.0431448
B2M	1.81534	9.02024e-11																										TMEM140	-1.6951	0.0126369
DHX58	1.80512	8.14288e-05																										CTSS	-1.69277	0.000426227
APOL2	1.80499	8.48655e-07																										GIMAP4	-1.68166	1.00036e-05
FGR	1.77153	0.0460696																										P4HA1	-1.66092	0.0222761
SP140	1.75	0.0032588																										SDC3	-1.65097	0.000597249
TRIM14	1.74221	0.00103955																										IGSF6	-1.64656	0.0294635
SRGN	1.73541	4.13144e-05																										ZNFX1	-1.63668	0.0136667
PML	1.73376	0.00107602																										FCGR2A	-1.63294	1.49394e-05
SLC15A3	1.73293	0.00174782																										PTPRC	-1.62981	0.0111829
GIMAP4	1.72357	7.87557e-06																										PSMB8	-1.61734	7.86386e-05
IL1RN	1.71628	0.0213433																										SLC15A3	-1.60812	0.00279601
MT1X	1.71062	0.0393161																										IFI16	-1.60731	0.000112305
DTX3L	1.70112	0.00439161																										ABRACL	-1.60352	0.00356235
VSIG4	1.69944	0.000206927																										CRELD2	-1.59387	0.000185435
PSMB8	1.69789	4.90826e-05																										MT1E	-1.57582	0.0125259
JUNB	1.69207	0.0178882																										MARCO	-1.49172	0.000775179
PTPRC	1.68666	0.00992767																										MPEG1	-1.47762	0.0012226
MARCO	1.68432	0.000170613																										CD300LG	-1.47349	0.0285603
NT5C3A	1.67199	0.0104382																										C3AR1	-1.45905	0.0138692
PLSCR1	1.66947	0.00496891																										CYBB	-1.45523	0.0104151
DOC2B	1.66946	0.00878987																										LRG1	-1.45132	0.000205842
CD163	1.63756	0.000232756																										TNFRSF21	-1.44849	0.00354643
TMEM140	1.63159	0.0163915																										FCER1G	-1.44544	6.78742e-05
SLC7A8	1.62661	0.0120838																										IL18BP	-1.4373	0.0327218
EVI2B	1.62657	0.0445486																										CD68	-1.43415	0.00145381
ABRACL	1.61824	0.00361562																										CD53	-1.43238	0.00390039
SLPI	1.6101	0.00363518																										EMCN	-1.42276	0.0305693
RGS2	1.59673	0.00556679																										CPVL	-1.42116	0.0034495
SAMHD1	1.59605	0.00076251																										LY86	-1.41484	0.00373291
GPR108	1.58559	0.00578596																										RGS2	-1.40574	0.0127525
IFI16	1.58436	0.000150693																										MAMU-F	-1.40566	0.0156019
ZNFX1	1.58131	0.0173495																										GZMB	-1.39399	0.0159067
LRG1	1.58033	5.86463e-05																										MLKL	-1.37312	0.0315844
C1QC	1.57872	2.5055e-07																										RNASE6	-1.37158	0.0213156
CD48	1.5586	0.00981566																										RTP4	-1.36188	0.000977255
HPS3	1.55044	0.000107986																										AIM2	-1.36005	0.0246267
RNF213	1.54932	0.00156918																										ADAR	-1.35758	0.00069601
CD5L	1.54709	0.000305383																										C1H1orf54	-1.35568	0.0332292
LY86	1.54156	0.00187807																										ODF3B	-1.3498	0.0169274
APOBEC3G	1.53749	0.0246239																										PPM1K	-1.34563	0.0180571
C1QB	1.53517	7.293e-07																										APOBEC3G	-1.33907	0.041956
PGGHG	1.53405	0.0105991																										NCOA7	-1.33866	0.0204479
FCER1G	1.53376	2.44576e-05																										MAMU-DRA	-1.33745	5.10079e-05
LYZ	1.51031	0.00184263																										ACP5	-1.33423	0.0117768
ACSS2	1.50472	0.017331
FPR1	1.49916	0.0312643
APOL6	1.49484	0.000645231
CXCR2	1.49192	0.0105076
LST1	1.49184	0.00167106
CRELD2	1.48994	0.000450817
VSIR	1.48773	0.0226915
PLD1	1.48641	0.0181262
SDC3	1.47381	0.00187006
C3AR1	1.47265	0.0139077
MAMU-DRA	1.45702	1.27201e-05
CPVL	1.43771	0.00323558
MAMU-DRB1	1.43754	0.000357475
SYCE3	1.41914	0.023319
SPI1	1.40677	0.000591159
C14H11orf96	1.40222	0.0193366
C1H1orf54	1.40021	0.0303237
GIMAP6	1.39856	0.0013064
FGL2	1.39806	0.0115516
CFP	1.38673	0.000124005
NMI	1.38376	0.00320526
IL18BP	1.37936	0.040607
TRIM38	1.37645	0.0120334
CLEC1A	1.37402	0.0246461
CP	1.37284	2.67222e-05
LCP1	1.3644	0.0131097
CLEC2B	1.35029	0.016244
MSMO1	1.32612	0.00256394

## Sheet: Table S2B. Lung
SIV- vs SIVhigh								SIV- vs SIVlow								SIVhigh vs ART+								SIVlow vs ART+								SIV- vs ART+
Upregulated expressed genes				Downregulated expressed genes				Upregulated expressed genes				Downregulated expressed genes				Upregulated expressed genes				Downregulated expressed genes				Upregulated expressed genes				Downregulated expressed genes				Upregulated expressed genes				Downregulated expressed genes
id	log2FoldChange	pvalue		id	log2FoldChange	pvalue		id	log2FoldChange	pvalue		id	log2FoldChange	pvalue		id	log2FoldChange	pvalue		id	log2FoldChange	pvalue		id	log2FoldChange	pvalue		id	log2FoldChange	pvalue		id	log2FoldChange	pvalue		id	log2FoldChange	pvalue
TNFAIP6	5.00654	0.00175231		LY6L	-4.89931	0.0102237		HBM	4.99653	0.000355887		CYorf15A	-7.03618	1.13985e-08		GUCA2B	6.40562	0.000268094		CYorf15A	-7.05212	1.05626e-08		HBM	4.39737	0.000395084		CYorf15A	-7.55855	7.86056e-10		GUCA2B	6.40562	0.000268094		CYorf15A	-7.05212	1.05626e-08
RTD1A	5.00076	0.00478743		CCK	-3.56677	0.0224317		PRND	4.67876	0.000355148		LGALS13	-4.2995	0.0053474		HBM	6.33669	4.00722e-06		DEFB124	-4.94079	0.0238008		GUCA2B	3.90778	0.0118013		CXCL13	-4.76256	0.000997808		HBM	6.33669	4.00722e-06		DEFB124	-4.94079	0.0238008
S100A12	4.99808	0.00254766		VSTM2A	-3.18673	0.0162724		PIP	4.63668	0.00611664		GZMA	-3.55459	1.07264e-10		FABP1	5.54076	2.09913e-05		PGC	-3.44287	1.82589e-13		FGF12	3.69235	0.0107617		CCL8	-4.72757	0.0047872		FABP1	5.54076	2.09913e-05		PGC	-3.44287	1.82589e-13
FPR2	4.91495	0.00257399		LRRC2	-2.98527	0.0331959		LY6H	4.08908	0.00078436		ANKRD22	-3.51335	0.0390711		LBP	4.94099	0.00133226		GZMA	-3.03036	1.67274e-09		VSTM2A	3.50043	0.00785482		PSCA	-4.69031	0.0375617		LBP	4.94099	0.00133226		GZMA	-3.03036	1.67274e-09
APOBEC3A	4.76731	4.69288e-08		SERTM1	-2.65589	0.0228722		CCK	3.47269	0.00083066		CYP26B1	-3.03569	0.0173698		RTD1A	4.83147	0.00642253		GZMB	-2.15837	3.04004e-08		LRRC2	3.34429	0.0154094		ISG15	-4.42137	3.23878e-19		RTD1A	4.83147	0.00642253		GZMB	-2.15837	3.04004e-08
CCL8	4.65923	0.00543219		FNDC1	-2.62819	0.0395824		ALAS2	3.34142	3.56283e-06		UCN3	-3.01092	0.0235005		CRP	4.67175	0.000155655		NMU	-2.12514	0.0354081		KLHDC8A	3.27319	0.00981991		GZMA	-4.0895	1.60747e-16		CRP	4.67175	0.000155655		NMU	-2.12514	0.0354081
CCL20	4.58525	0.00267887		NMU	-2.45188	0.0190805		MYCBPAP	2.9626	0.00639699		NMU	-2.99477	0.00584156		ALAS2	4.36315	8.86247e-10		CADM4	-2.0609	0.000912895		ALAS2	3.10472	2.35302e-07		CCL20	-4.07749	0.0038651		ALAS2	4.36315	8.86247e-10		CADM4	-2.0609	0.000912895
ISG15	4.53591	2.59366e-19		CXCL14	-2.44605	0.000327908		HBA	2.6661	0.00022723		CLEC1B	-2.97844	0.0178255		HBA	4.17741	7.51923e-09		NDRG4	-1.93994	3.14998e-05		SERTM1	2.863	0.0135254		IFI6	-4.04568	5.58858e-23		HBA	4.17741	7.51923e-09		NDRG4	-1.93994	3.14998e-05
S100A8	4.43151	4.22995e-06		PAMR1	-2.38866	0.0173939		GPIHBP1	2.4971	5.06098e-05		LILRA3	-2.60678	2.45698e-07		TM4SF4	4.08911	0.000199331		PAMR1	-1.93487	0.0336298		HBA	2.8404	8.18036e-05		APOBEC3A	-4.02406	5.81201e-07		TM4SF4	4.08911	0.000199331		PAMR1	-1.93487	0.0336298
ACSM1	4.31972	0.00817936		NELL1	-2.37119	0.00212385		AQP5	2.37577	0.00156757		RETN	-2.59506	1.03389e-11		C4BPB	4.05594	0.00474222		ENPEP	-1.90077	0.000302092		CA1	2.43288	0.00892367		MX2	-4.01323	4.59589e-22		C4BPB	4.05594	0.00474222		ENPEP	-1.90077	0.000302092
THRSP	4.31568	0.00204988		PGC	-2.25823	1.10878e-06		ERAP2	2.34612	0.000386215		IGLV11-55	-2.40355	0.0172915		CYP2C93	3.99818	0.000677347		SLC6A3	-1.85906	0.0405717		HBE1	2.41714	1.05124e-05		CXCL10	-3.96562	1.13322e-15		CYP2C93	3.99818	0.000677347		SLC6A3	-1.85906	0.0405717
PIP	4.18425	0.0134344		COL3A1	-2.19089	1.06082e-06		SCGB1C1	2.34546	0.0207491		PGC	-2.36752	3.26029e-07		LECT2	3.89141	0.0057996		LILRA3	-1.83393	3.4993e-05		GPIHBP1	2.40697	0.000823283		OASL	-3.91243	3.02095e-06		LECT2	3.89141	0.0057996		LILRA3	-1.83393	3.4993e-05
FABP1	4.16919	0.00141199		MYOM3	-1.93735	0.0495646		AGR2	2.21605	0.00218189		GZMB	-2.33764	2.45454e-09		MT1M	3.78282	0.00511656		DNASE2B	-1.68962	0.0158288		RFLNA	2.34305	0.0319957		RSAD2	-3.64638	3.14406e-13		MT1M	3.78282	0.00511656		DNASE2B	-1.68962	0.0158288
LBP	3.92213	0.0121454		TMEM155	-1.92871	0.0199429		HBE1	2.19937	6.2266e-05		THBD	-2.23403	3.61517e-07		FGL1	3.73065	6.63872e-06		NR4A2	-1.66669	0.00687577		C17orf67	2.33511	0.0358973		MX1	-3.61875	8.79891e-18		FGL1	3.73065	6.63872e-06		NR4A2	-1.66669	0.00687577
CRP	3.89218	0.00172741		SMOC2	-1.91198	0.00555188		ADH1A	2.17623	0.024699		PVALB	-2.21565	0.0355874		TAT	3.60764	0.000702189		DTL	-1.58437	0.0248874		SERPINB13	2.29448	0.0120166		IFIT3	-3.50865	4.96128e-16		TAT	3.60764	0.000702189		DTL	-1.58437	0.0248874
MX2	3.87093	8.36595e-21		UPK1B	-1.8128	0.0216782		CTHRC1	2.1184	0.0141521		ANKRD37	-2.20449	0.00336127		HBE1	3.57312	7.67983e-11		SCN4B	-1.57577	0.0443195		SMPX	2.07269	0.00574825		HERC5	-3.50013	1.82979e-09		HBE1	3.57312	7.67983e-11		SCN4B	-1.57577	0.0443195
A1BG	3.86482	9.32537e-05		LRRN1	-1.7681	0.0300461		ENPP2	2.0338	0.00020742		SLC6A3	-2.12185	0.0250865		FGB	3.55921	0.0228825		EGR1	-1.56929	0.00529642		ZG16	2.04458	0.0454032		SCGB1A1	-3.48785	0.0252886		FGB	3.55921	0.0228825		EGR1	-1.56929	0.00529642
APOA5	3.83335	0.00160768		MYOZ1	-1.76459	4.77104e-05		DTX4	2.02322	0.00183062		SHISA2	-2.10509	0.00318388		OTC	3.53818	0.00774549		GASK1A	-1.54686	0.038093		GSDME	2.03892	0.0431804		IL6	-3.42855	0.0310098		OTC	3.53818	0.00774549		GASK1A	-1.54686	0.038093
OASL	3.82149	4.81162e-06		C20H16orf74	-1.76444	0.0130985		GLRA4	2.0173	0.00363256		AADAC	-2.03875	0.00265006		FGG	3.5287	1.03269e-05		APOD	-1.49857	0.0138989		PHEX	1.93799	0.000143773		CXCL9	-3.41095	1.70063e-05		FGG	3.5287	1.03269e-05		APOD	-1.49857	0.0138989
ASGR2	3.78772	0.00500712		ENPP6	-1.70803	0.00247273		RBP7	2.00118	0.00137112		SLC7A8	-2.00294	0.00043348		PCK1	3.50364	0.0131799		C1H1orf54	-1.49559	0.00223922		PROM1	1.92353	0.016026		IFIT2	-3.37201	2.72018e-11		PCK1	3.50364	0.0131799		C1H1orf54	-1.49559	0.00223922
DEFA1B	3.77238	0.000675012		COL1A2	-1.7074	0.000543054		NR5A2	1.99067	0.0128664		AWAT2	-1.97267	0.0163949		CD5L	3.49976	0.00540626		GREM2	-1.49291	0.0378192		INMT	1.92346	9.11783e-05		CMPK2	-3.34884	1.18115e-11		CD5L	3.49976	0.00540626		GREM2	-1.49291	0.0378192
HGFAC	3.76465	0.0176643		TRIL	-1.70153	0.0178189		FXYD6	1.98656	0.00358079		STAP1	-1.96996	0.023873		HPX	3.37567	0.0162158		CX3CR1	-1.46714	0.0444159		UPK1B	1.90427	0.0153748		HERC6	-3.32162	7.99073e-19		HPX	3.37567	0.0162158		CX3CR1	-1.46714	0.0444159
MX1	3.75531	7.04367e-19		GDF10	-1.67236	0.00339376		MLANA	1.98093	0.00945912		SLC25A48	-1.92638	0.0173613		ACSM1	3.36798	0.0420566		COCH	-1.46501	0.049282		SNX31	1.85973	0.0456061		CXCL11	-3.31067	2.08767e-10		ACSM1	3.36798	0.0420566		COCH	-1.46501	0.049282
CD5L	3.74812	0.00285623		NAALADL2	-1.66206	0.0390663		ANOS1	1.93908	2.12397e-08		CADM4	-1.91545	0.00189951		HAMP	3.33517	0.00066353		MPEG1	-1.44755	0.00475661		LTK	1.85858	0.0346573		LILRB4	-3.20473	0.00961138		HAMP	3.33517	0.00066353		MPEG1	-1.44755	0.00475661
TFR2	3.62024	0.00495062		COL1A1	-1.65638	8.1513e-05		ETV4	1.88967	0.0107703		FAM20A	-1.88786	0.000779889		G6PC1	3.32976	0.0408374		CXCL14	-1.44715	0.0207499		ALDH1A2	1.82883	0.00557061		TNFAIP6	-3.16526	0.0148277		G6PC1	3.32976	0.0408374		CXCL14	-1.44715	0.0207499
RSAD2	3.61572	6.01128e-13		C2H3orf70	-1.61747	0.0241442		ECM1	1.86295	0.00107942		CHIT1	-1.88105	0.000124508		ANGPTL3	3.32377	0.00738046		COL3A1	-1.42056	0.0013982		PLA2G2A	1.80229	0.0398791		GALNT15	-3.15516	0.0235397		ANGPTL3	3.32377	0.00738046		COL3A1	-1.42056	0.0013982
IGLV10-54	3.56237	0.010935		CRMP1	-1.61689	0.0219081		CALB1	1.84176	0.0287861		PNMT	-1.87509	0.000344766		ARG1	3.31321	2.12304e-05		LDHB	-1.39122	5.81466e-06		AKR7A3	1.7788	0.0189051		ODF3B	-3.07881	3.91616e-08		ARG1	3.31321	2.12304e-05		LDHB	-1.39122	5.81466e-06
AHSG	3.53173	0.0111342		EMCN	-1.6128	0.00574194		LRRC3	1.79718	0.0142991		KLRD1	-1.87076	0.000901388		SERPINA4	3.31195	0.027571		SYNDIG1	-1.38793	0.0276731		OMD	1.76438	0.00405892		OSM	-3.06116	0.00876776		SERPINA4	3.31195	0.027571		SYNDIG1	-1.38793	0.0276731
G6PC1	3.52795	0.0301392		ALDH1A2	-1.595	0.0168731		MMRN1	1.79298	0.0214785		CX3CR1	-1.85823	0.0134347		CFHR5	3.2718	0.000531876		SLC22A3	-1.36009	0.0403214		HSPB7	1.76427	0.0279753		IFI44L	-3.04663	1.34969e-12		CFHR5	3.2718	0.000531876		SLC22A3	-1.36009	0.0403214
IFI6	3.52573	7.28387e-18		INMT	-1.57168	0.00140557		TM4SF18	1.78455	0.0324379		CCL5	-1.84698	0.000365354		FGA	3.25424	0.0281329						SEMA3D	1.76131	0.0179477		DNASE2B	-2.97637	9.49877e-06		FGA	3.25424	0.0281329
HERC5	3.50365	2.35768e-09		SEMA3D	-1.56777	0.0377759		PAEP	1.78386	0.0447462		CLEC4E	-1.82489	0.0334829		C9	3.18341	0.00159638						ITLN1	1.75554	0.0278227		DDX58	-2.93995	9.87278e-12		C9	3.18341	0.00159638
LECT2	3.47509	0.0145013		TNC	-1.54283	0.00584899		RBP5	1.77549	0.0486791		ENTPD3	-1.80615	0.0031267		A1BG	3.17471	0.0014602						ACTG2	1.74908	0.0120156		TNFSF13B	-2.92621	0.00020456		A1BG	3.17471	0.0014602
ANGPTL3	3.47168	0.00513547		COCH	-1.53498	0.0426265		C9orf116	1.72889	0.0273518		SEMA3G	-1.78704	0.00119232		APOF	3.17181	0.00297422						HSPB3	1.68329	0.00270793		IFI44	-2.90526	2.33462e-12		APOF	3.17181	0.00297422
ITIH1	3.46245	0.000636944		POSTN	-1.51274	0.000198131		SLC51B	1.71239	0.000532316		PPBP	-1.78517	0.0357535		F9	3.15839	0.0197723						GULP1	1.66218	0.00546974		IFIT1	-2.84447	1.12096e-11		F9	3.15839	0.0197723
P2RX2	3.45414	0.000258458		MATN2	-1.50974	0.00665985		SERPINA5	1.63356	0.0351742		PRF1	-1.75663	0.00272455		APCS	3.15662	0.00943169						CDH11	1.63511	0.000110893		ISG20	-2.82183	1.81522e-14		APCS	3.15662	0.00943169
IL6	3.40865	0.0332031		GREM2	-1.50773	0.0405236		ALDH3A1	1.62198	0.0159466		MCEMP1	-1.74363	2.14581e-06		HAO2	3.1082	0.020473						MTURN	1.63156	3.96744e-05		VSIG4	-2.82123	0.000321603		HAO2	3.1082	0.020473
OSM	3.37289	0.00630657		PDGFRL	-1.48135	0.0167522		LXN	1.56186	0.0018833		ADGRE1	-1.73846	0.0042934		CYP2E1	3.08361	0.0261185						SMOC2	1.61871	0.0201336		OAS2	-2.81183	2.11316e-11		CYP2E1	3.08361	0.0261185
CXCL10	3.36455	5.18506e-12		MMP2	-1.47135	0.000180062		RARRES1	1.51599	0.0216381		PAQR5	-1.71055	0.0331199		THRSP	3.08178	0.0293016						SLC51B	1.61565	0.00126971		XAF1	-2.81065	7.53145e-17		THRSP	3.08178	0.0293016
CXCL11	3.35895	1.33698e-10		PHEX	-1.46651	0.00448413		MME	1.49399	0.002157		RNASE1	-1.68935	2.90091e-06		ASGR2	3.02919	0.0264465						MUC20	1.59987	0.0131448		SCT	-2.80907	2.04284e-06		ASGR2	3.02919	0.0264465
PLA2G4C	3.35174	5.89609e-25		NRGN	-1.46277	0.0158179		ATP8	1.46444	1.67135e-05		SLA	-1.66543	9.51273e-07		GLYAT	2.9549	0.00249113						NAALADL2	1.59842	0.0471444		PLA2G4C	-2.79274	6.61831e-20		GLYAT	2.9549	0.00249113
CMPK2	3.33176	2.08904e-11		TNN	-1.44752	0.0468445		DNAI3	1.43395	0.0289988		SYNDIG1	-1.65103	0.0113582		AHSG	2.92618	0.0355779						KCNE2	1.59646	0.0447584		SAMD9	-2.78493	1.75638e-06		AHSG	2.92618	0.0355779
VSIG4	3.32388	4.53657e-05		COL6A6	-1.43235	0.00904552		AIF1L	1.43382	0.0434093		CD7	-1.64173	0.0412633		SERPINA7	2.9196	0.0101247						DES	1.5879	0.00375505		PLAC8	-2.74991	1.72103e-11		SERPINA7	2.9196	0.0101247
CYP2E1	3.32384	0.0164739		DTL	-1.42786	0.0430707		TNFSF18	1.42668	0.0181329		AOAH	-1.62637	0.0460256		ADH4	2.90185	0.000897214						OLFML2A	1.58396	0.0379019		FPR1	-2.73411	1.34602e-06		ADH4	2.90185	0.000897214
IGHV1-46	3.31499	0.0130142		SOSTDC1	-1.42203	0.00671745		PDLIM4	1.40682	0.0334673		NDRG4	-1.62146	0.000421479		SERPINA6	2.8942	0.0104401						SNCA	1.58249	0.00351272		GPR84	-2.72985	0.00484474		SERPINA6	2.8942	0.0104401
ODF3B	3.31247	9.76021e-09		SPARC	-1.41312	8.2642e-07		ESM1	1.40511	0.00543414		FCGR3	-1.62119	0.0362113		KNG1	2.86822	0.00348559						NELL1	1.58247	0.0464231		GZMB	-2.72669	2.26985e-12		KNG1	2.86822	0.00348559
OTC	3.289	0.0140108		MAP1B	-1.41138	0.0246902		TNFRSF8	1.39964	0.047434		MS4A1	-1.62009	0.0445005		MAT1A	2.86429	0.0034298						TRIM29	1.567	0.0132497		LCN2	-2.67224	0.00323449		MAT1A	2.86429	0.0034298
SIGLEC1	3.26494	1.69486e-05		EDN3	-1.39723	0.00372488		ECM2	1.39385	0.00353672		EDDM3A	-1.60291	0.0136613		CPS1	2.86346	0.00788789						ALOX15	1.56416	0.0397136		FAM216B	-2.62571	0.00478671		CPS1	2.86346	0.00788789
SERPINA6	3.26371	0.00375134		NREP	-1.37933	0.00184597		P2RY1	1.37573	0.00401701		NTNG2	-1.58616	0.000901472		C8A	2.86312	0.00812278						TRIM58	1.54166	0.0335465		SIGLEC1	-2.61905	0.000170367		C8A	2.86312	0.00812278
HPX	3.23483	0.0212902		ADAMTS2	-1.3591	0.0451954		TMEM255B	1.36263	0.0289047		KIF1A	-1.58358	0.0375257		APOA5	2.85752	0.0202776						OGN	1.48735	0.00113847		DDX60	-2.56511	2.07637e-09		APOA5	2.85752	0.0202776
CYP2B6	3.2294	0.0144399		CCDC80	-1.35633	0.0010156		ATP6V1B1	1.35244	0.0163257		CALCRL	-1.57546	0.000706353		AZGP1	2.8546	0.00322976						TDO2	1.47697	0.0164497		IFI27	-2.56238	1.92399e-07		AZGP1	2.8546	0.00322976
TAT	3.19655	0.00290076		COL14A1	-1.34246	0.0010661		TNFAIP8L1	1.3519	0.0469414		C2H3orf80	-1.56909	0.0409624		HP	2.8411	0.00323857						CDC42BPG	1.47413	0.000396854		EPSTI1	-2.55232	7.97662e-12		HP	2.8411	0.00323857
CPS1	3.18836	0.00299648		ENPEP	-1.34166	0.00905153		NID2	1.33835	0.0390319		CST7	-1.55365	0.00224127		TFR2	2.82014	0.0310281						TCEANC	1.46468	0.00601864		ADAMDEC1	-2.5118	0.0263767		TFR2	2.82014	0.0310281
ADAMDEC1	3.1841	0.00582766		MMP28	-1.33047	0.0102865						CD177	-1.53249	0.0027083		ASGR1	2.81164	0.0144755						PDGFD	1.444	0.00743128		BCL2A1	-2.50575	2.62424e-08		ASGR1	2.81164	0.0144755
ASGR1	3.1456	0.00600899										UPK3B	-1.50973	0.0215294		AFM	2.80686	0.0161438						DPT	1.44202	0.00918387		DHRS9	-2.50524	0.023653		AFM	2.80686	0.0161438
LILRB4	3.13544	0.0112929										RUNX3	-1.48485	0.032595		AGT	2.78333	0.00359172						PRSS35	1.42845	0.00235508		IGHV1-46	-2.50294	0.0499452		AGT	2.78333	0.00359172
C4BPB	3.12601	0.0344981										CD247	-1.47594	0.00404037		ITIH1	2.73109	0.0077521						ANTXR1	1.42798	0.00411522		TMPRSS3	-2.49147	0.0118473		ITIH1	2.73109	0.0077521
FAM216B	3.12104	0.00214163										PMAIP1	-1.47338	0.00113311		UGT1A1	2.72657	0.00715262						NAALAD2	1.41086	0.0125254		UBQLNL	-2.4883	0.000308923		UGT1A1	2.72657	0.00715262
ANKRD1	3.12087	0.030323										CD300LG	-1.46116	0.000824215		CYP3A7	2.7212	8.47116e-05						CNN1	1.40829	0.00653958		FCGR2A	-2.47874	5.59744e-08		CYP3A7	2.7212	8.47116e-05
APCS	3.1205	0.0103085										ANGPTL4	-1.45859	0.0401339		CCL16	2.70183	0.0089718						RARRES1	1.40223	0.0337376		IRF7	-2.4469	9.92237e-13		CCL16	2.70183	0.0089718
F9	3.11483	0.0220877										BCL2A1	-1.45548	0.00511414		APOA1	2.67841	0.0176351						HRCT1	1.37583	0.00206656		MS4A4A	-2.43377	0.0481809		APOA1	2.67841	0.0176351
FETUB	3.11474	0.0172353										LRRC32	-1.43837	0.000665434		PON1	2.67279	0.0264142						SRPX2	1.37467	0.0389007		TM4SF19	-2.42787	0.00271512		PON1	2.67279	0.0264142
CYP2C93	3.06565	0.0109734										TMPRSS9	-1.42946	0.0138662		AQP9	2.65473	0.0147297						MSLN	1.37378	0.0404559		CD274	-2.41806	0.000818149		AQP9	2.65473	0.0147297
HABP2	3.04285	0.0229404										COX6B2	-1.4126	0.009966		AGXT	2.64741	0.000548297						MYH10	1.37044	0.00027622		F2RL3	-2.41033	0.00629602		AGXT	2.64741	0.000548297
APOB	3.03466	0.00515614										NIM1K	-1.4015	0.00937841		AGMAT	2.64442	0.0397232						DDR2	1.36471	0.0142378		SNX10	-2.36621	0.000383048		AGMAT	2.64442	0.0397232
IFI44	3.02657	5.76184e-13										VEGFC	-1.38763	0.0191979		UGT2B7	2.64394	0.0225551						ADAM33	1.36373	0.0210244		IFIT5	-2.34934	1.57626e-05		UGT2B7	2.64394	0.0225551
AOC1	3.0179	0.00166122										PLAC8	-1.37552	0.000958906		AQP5	2.61146	0.000492675						FZD7	1.35327	0.025359		TFEC	-2.33733	0.00744077		AQP5	2.61146	0.000492675
IFIT2	3.01652	1.54208e-09										SLC13A2	-1.36156	0.00942164		FETUB	2.60916	0.0471312						FRZB	1.33605	0.000906628		OAS3	-2.33072	1.5394e-17		FETUB	2.60916	0.0471312
AZGP1	3.01548	0.00186224										KLRB1	-1.36112	0.0206258		PAH	2.59244	0.0127332										LILRA3	-2.32121	1.053e-07		PAH	2.59244	0.0127332
MBL2	3.01352	0.0442732										CCL4L1	-1.35662	0.00223039		ITIH4	2.5902	5.29101e-05										S100A8	-2.31366	0.0074641		ITIH4	2.5902	5.29101e-05
CXCL8	3.01182	0.00012591										FCGR1A	-1.34548	0.00772792		CYP2C76	2.5767	0.000368623										GZMK	-2.29844	4.65427e-08		CYP2C76	2.5767	0.000368623
AFM	3.01072	0.00979845										PDK4	-1.3454	0.0212737		BAAT	2.53965	0.0153328										PDCD1LG2	-2.29266	0.0168383		BAAT	2.53965	0.0153328
C9	2.9886	0.00309969										PRSS23	-1.33022	0.000568586		SLC2A2	2.52194	0.0486647										MS4A7	-2.28805	5.76245e-05		SLC2A2	2.52194	0.0486647
PLG	2.97256	0.02758										TMEM116	-1.32525	0.0267064		SCGB1C1	2.46793	0.0145299										IGLV11-55	-2.26999	0.0186349		SCGB1C1	2.46793	0.0145299
AQP9	2.96989	0.00617731														ADH1A	2.44826	0.0111771										TLR2	-2.26425	0.000477434		ADH1A	2.44826	0.0111771
IFIT1	2.96771	2.56209e-12														SERPINA3	2.4384	0.000694537										CD86	-2.24977	0.00325977		SERPINA3	2.4384	0.000694537
PCK1	2.96568	0.038318														ZG16	2.43818	0.0197834										CCL2	-2.23417	0.00658573		ZG16	2.43818	0.0197834
SLC22A1	2.95517	0.0343241														RDH16	2.41564	0.0401876										FASLG	-2.23125	0.0163102		RDH16	2.41564	0.0401876
GC	2.94615	0.047452														PROC	2.40077	0.0168988										C1QB	-2.21223	8.92811e-05		PROC	2.40077	0.0168988
HAMP	2.94264	0.00284134														TTPA	2.37655	0.0488891										HSH2D	-2.19471	0.000149153		TTPA	2.37655	0.0488891
UGT3A1	2.93685	0.0283915														TTR	2.36327	0.0122639										CXCL8	-2.19156	0.00418376		TTR	2.36327	0.0122639
IFIT3	2.92318	9.17349e-12														DEFA1B	2.35314	0.0353771										IDO1	-2.19007	2.31237e-06		DEFA1B	2.35314	0.0353771
CCL16	2.91648	0.00474758														APOB	2.32088	0.0337209										TMEM140	-2.17569	0.000702589		APOB	2.32088	0.0337209
CXCL9	2.89609	0.000145033														SLC38A4	2.31523	0.029713										SLFN5	-2.17479	8.98759e-06		SLC38A4	2.31523	0.029713
SLC2A2	2.88897	0.0232439														SNCA	2.22936	0.000120035										P2RX2	-2.16971	0.00664012		SNCA	2.22936	0.000120035
APOF	2.88462	0.00737601														ERAP2	2.20913	0.000882061										FPR3	-2.16344	0.0159872		ERAP2	2.20913	0.000882061
C8A	2.87774	0.00797385														GNMT	2.199	0.000620938										JCHAIN	-2.14197	0.00036693		GNMT	2.199	0.000620938
CXCL13	2.87737	0.0127826														PBX4	2.19779	0.0216553										DHX58	-2.12624	1.34371e-14		PBX4	2.19779	0.0216553
HERC6	2.86523	1.11053e-15														SERPINC1	2.18032	0.0218185										S100A9	-2.11791	0.0160957		SERPINC1	2.18032	0.0218185
DPYSL4	2.84416	0.0183326														RBP4	2.16132	0.0332045										FCGR3	-2.11271	0.00532787		RBP4	2.16132	0.0332045
DDX58	2.83845	4.41449e-11														MMP9	2.15917	0.0339603										KCNH7	-2.0945	6.43062e-12		MMP9	2.15917	0.0339603
UGT2B7	2.82132	0.0148779														S100A8	2.11784	0.0313333										C3AR1	-2.08616	0.00190246		S100A8	2.11784	0.0313333
PON1	2.81864	0.0192277														IGLV5-45	2.11377	0.0303239										SLC2A6	-2.07931	0.00785609		IGLV5-45	2.11377	0.0303239
ITIH2	2.8154	0.0158589														CA1	2.03244	0.0187465										SLFN12L	-2.07449	0.00301002		CA1	2.03244	0.0187465
KNG1	2.80509	0.00433867														SYT13	2.02798	0.0497602										NEURL3	-2.0628	0.0109433		SYT13	2.02798	0.0497602
PROC	2.80376	0.00494083														C6	2.01574	0.00800058										S100P	-2.05624	0.00102862		C6	2.01574	0.00800058
SERPINA7	2.80194	0.0140604														F2	2.01129	0.00700785										CLEC1B	-2.05283	0.0461631		F2	2.01129	0.00700785
CD274	2.79558	0.000278098														HPD	1.9791	0.0183633										TREML1	-2.0513	0.0324021		HPD	1.9791	0.0183633
ADH4	2.79303	0.00143122														NNMT	1.97548	0.00289308										SELL	-2.04724	0.00280051		NNMT	1.97548	0.00289308
F2	2.7874	0.000150595														LCAT	1.96662	0.00291279										MT2A	-2.04416	1.91264e-05		LCAT	1.96662	0.00291279
HP	2.7803	0.00396572														RBP5	1.93973	0.0298418										GBP3	-2.03285	7.66855e-09		RBP5	1.93973	0.0298418
C8B	2.735	0.0408799														MST1	1.93872	0.0182758										TLR4	-2.03204	0.00260968		MST1	1.93872	0.0182758
S100A9	2.73146	0.00191775														F12	1.90953	0.0458249										OAS1	-2.0311	0.000317823		F12	1.90953	0.0458249
FGL1	2.73119	0.00114585														TF	1.90623	0.0333593										CCR1	-2.02658	0.0127317		TF	1.90623	0.0333593
IRF7	2.70652	3.75679e-14														VTN	1.8989	0.018369										SAMSN1	-2.01951	0.0044425		VTN	1.8989	0.018369
SERPINC1	2.70137	0.00441164														AKR7A3	1.89459	0.0124692										CMA1	-2.01438	0.043686		AKR7A3	1.89459	0.0124692
IFI44L	2.70042	1.84347e-10														FMO3	1.79348	0.00964174										STAT1	-2.01045	1.21994e-10		FMO3	1.79348	0.00964174
FCGR2A	2.69618	4.31914e-09														SERPINF2	1.79238	0.0415663										IL2RA	-2.00977	0.0325917		SERPINF2	1.79238	0.0415663
ARG1	2.69421	0.000667399														ATP6V1B1	1.61669	0.00374863										LY96	-1.98809	5.63931e-05		ATP6V1B1	1.61669	0.00374863
OAS1	2.692	2.72553e-06														SLC51B	1.58908	0.00135495										STAP1	-1.97109	0.00444808		SLC51B	1.58908	0.00135495
SERPIND1	2.688	0.0197007														KCNA2	1.58537	0.0398222										ZBP1	-1.96156	0.000259201		KCNA2	1.58537	0.0398222
RDH16	2.68521	0.0222798														CYP2A23	1.58467	0.0361214										KLRD1	-1.95804	0.00023348		CYP2A23	1.58467	0.0361214
AGT	2.68193	0.0052299														MLANA	1.58254	0.041846										PLAAT4	-1.94839	0.00051709		MLANA	1.58254	0.041846
DHRS9	2.67867	0.0183748														HSD11B1	1.53813	0.00884066										CLEC7A	-1.9476	0.00279396		HSD11B1	1.53813	0.00884066
FGG	2.67517	0.000875484														HSD17B6	1.52451	0.00441527										MARCHF1	-1.93411	0.011489		HSD17B6	1.52451	0.00441527
AKR1D1	2.67174	0.045316														MYBPHL	1.50145	0.00487608										MPEG1	-1.92079	0.000169772		MYBPHL	1.50145	0.00487608
IGLV5-45	2.66143	0.00614367														SERPINA1	1.49925	0.00375183										SUCNR1	-1.92024	0.0440311		SERPINA1	1.49925	0.00375183
AGMAT	2.65541	0.0398494														CYP2A24	1.47719	0.0408498										CCL11	-1.91092	0.0163948		CYP2A24	1.47719	0.0408498
GPR84	2.65073	0.00615929														BHMT2	1.46936	0.0134957										BATF	-1.90649	0.00918224		BHMT2	1.46936	0.0134957
LCN2	2.64244	0.00367231														RARRES1	1.46004	0.0270041										CCL5	-1.90522	0.000165156		RARRES1	1.46004	0.0270041
BAAT	2.63025	0.0121758														NRBP2	1.45733	0.000967804										ADGRE1	-1.89676	0.000908908		NRBP2	1.45733	0.000967804
TM4SF4	2.62456	0.0197307														MLPH	1.44102	4.63443e-05										PLA2G2D	-1.89382	0.0420381		MLPH	1.44102	4.63443e-05
CFHR5	2.61543	0.00645794														LARGE2	1.4143	0.0333144										LILRA2	-1.89312	0.0392191		LARGE2	1.4143	0.0333144
CBY3	2.61322	0.0227368														ZBED2	1.39664	0.046342										APOL2	-1.88989	4.48697e-11		ZBED2	1.39664	0.046342
PTX3	2.61027	0.00919823														TCEANC	1.3842	0.00787878										CHI3L2	-1.88878	0.00773425		TCEANC	1.3842	0.00787878
UGT1A1	2.59658	0.0107099														APOC2	1.38168	0.0289426										PTX3	-1.8763	0.0338421		APOC2	1.38168	0.0289426
CXCR1	2.58625	0.0220145														DTX4	1.36787	0.0406451										SOD2	-1.8709	0.000201844		DTX4	1.36787	0.0406451
RBP4	2.5755	0.0111285														ALDH1L1	1.35758	0.0439581										CYBB	-1.86505	0.000882363		ALDH1L1	1.35758	0.0439581
FPR1	2.56853	4.90543e-06														TRIM29	1.32401	0.0284776										TREM2	-1.84864	0.0227009		TRIM29	1.32401	0.0284776
GLYAT	2.56144	0.00918952																										TRGC2	-1.84729	0.0286233
C8G	2.54788	0.0177861																										RNASE6	-1.8338	0.00201014
DDX60	2.54386	3.23151e-09																										HMOX1	-1.82695	0.000173653
CYP2C76	2.51551	0.000515054																										SLAMF7	-1.80547	0.00923715
SLC10A1	2.50358	0.0189568																										IGKC	-1.80376	0.0146595
MAT1A	2.4973	0.0113089																										PARP14	-1.80033	3.35391e-07
TF	2.48033	0.00560223																										CX3CR1	-1.79846	0.0132087
ITIH4	2.46879	0.000124789																										C1H1orf162	-1.79524	0.000214304
VTN	2.43537	0.00226231																										FUT7	-1.77909	0.0420172
TNFSF13B	2.43489	0.00155322																										EIF2AK2	-1.77809	5.64711e-07
APOA1	2.43297	0.0311835																										SIGLEC5	-1.77752	0.00750726
CSF3R	2.43031	0.000632601																										TRIM14	-1.75896	6.68683e-07
MMP9	2.42298	0.0168711																										NDRG4	-1.75223	0.000180454
IFIT5	2.42286	1.16304e-05																										C1QC	-1.73192	0.00213756
PLA2G2D	2.41501	0.0180377																										JAK3	-1.7262	0.0227804
AGXT	2.41154	0.00185735																										APOBEC3H	-1.72117	0.000515678
NEURL3	2.40113	0.00532738																										NKG2D	-1.70866	0.0025223
SELL	2.4003	0.000542703																										BST2	-1.6922	3.6875e-20
CD300A	2.38924	0.00353725																										PIK3AP1	-1.69088	0.0115124
TTR	2.38103	0.0117899																										GCH1	-1.68983	4.29304e-05
EPSTI1	2.37916	1.13135e-10																										ITK	-1.68695	0.0341378
CCL2	2.37165	0.00461609																										PRF1	-1.68585	0.00260978
SAMD9	2.37123	2.04083e-05																										TRGV10	-1.68538	0.000180193
F12	2.35701	0.0127176																										SCIMP	-1.6793	0.0102104
CYP17A1	2.34801	0.0334296																										CD48	-1.66273	1.10422e-05
IDO1	2.34508	5.24154e-07																										CD177	-1.65496	0.000372679
PAH	2.33239	0.0256945																										BIRC3	-1.65153	0.00013284
SLC38A4	2.3074	0.0309255																										SYCE3	-1.64022	0.00868747
ISG20	2.29459	9.06144e-11																										LPXN	-1.63876	0.000749634
DHX58	2.29081	6.18207e-16																										CCL4L1	-1.63097	0.000156313
FPR3	2.25496	0.013747																										KYNU	-1.6236	0.029322
CCL11	2.24852	0.00798975																										CLEC2D	-1.62356	0.00282141
XAF1	2.24063	2.19478e-12																										PYHIN1	-1.61451	0.0193677
SLC2A14	2.22792	0.0134656																										UBE2L6	-1.60167	3.03832e-10
TM4SF19	2.2226	0.00545838																										H2AC20	-1.59632	0.000372559
TMEM140	2.22166	0.000672702																										TASL	-1.59613	0.0390787
SOD2	2.2205	1.14673e-05																										SLC15A3	-1.59301	9.64108e-08
CHI3L2	2.19406	0.00264228																										LYZ	-1.59058	0.00156459
BCL2A1	2.19365	7.79335e-07																										PIGR	-1.59021	0.0345408
GBP3	2.17801	7.51212e-10																										CADM4	-1.59005	0.011317
HELZ2	2.17561	3.79726e-11																										CST7	-1.58179	0.00115284
SERPINA3	2.17556	0.00256346																										EVI2B	-1.56834	0.000448115
IL4I1	2.16373	0.0322723																										CCR5	-1.56126	0.0331368
SERPINF2	2.16345	0.0130857																										CCL19	-1.56018	0.000247696
HPD	2.1299	0.0111475																										CD300A	-1.55756	0.0356867
OAS2	2.12677	1.88922e-07																										CTSC	-1.55225	0.000197457
HSH2D	2.12531	0.000239962																										AKR1B1	-1.55165	0.000264156
IFI27	2.11694	1.69381e-05																										ETV7	-1.54982	0.00101149
SPP2	2.1163	0.0202344																										CYTIP	-1.54698	0.00742909
CCR1	2.10367	0.0111408																										NCF2	-1.54573	0.00058892
SERPINA1	2.09473	5.0534e-05																										APOL6	-1.54435	0.000293765
TNFRSF6B	2.08738	2.91108e-06																										FCER1G	-1.53997	8.8779e-05
UBQLNL	2.07597	0.00206443																										GPR65	-1.53454	0.022494
MT2A	2.07287	1.48567e-05																										MSR1	-1.52947	0.0171003
SHMT1	2.07238	0.00324581																										PILRA	-1.52859	0.000745045
RBP5	2.06815	0.0206769																										CD53	-1.52844	5.73577e-05
SYT13	2.05889	0.0474361																										CKS2	-1.51944	0.000166155
TFEC	2.05594	0.0154838																										IGSF6	-1.5189	0.00270134
HAL	2.04866	0.0287808																										DTX3L	-1.51842	7.32741e-06
GZMK	2.03906	7.26841e-07																										CLEC4A	-1.51295	0.00386185
SCT	2.00354	0.000372307																										RNF213	-1.51116	2.08408e-07
KMO	1.99628	0.0318182																										SPI1	-1.50002	0.00219211
MMP25	1.97809	0.00795316																										RGS10	-1.49276	0.0138865
CYP3A7	1.97637	0.00451147																										IL10RA	-1.48785	0.0241501
CYP2A24	1.96561	0.00606878																										IFI30	-1.484	0.000699156
OAS3	1.96403	1.33382e-13																										LST1	-1.47735	0.000155198
SNX10	1.9452	0.00283033																										ADAP2	-1.47536	0.0294537
C1QB	1.94275	0.000521165																										RTP4	-1.46768	0.0342212
NLRP12	1.94222	0.0197848																										GPR183	-1.46727	0.033323
APOC2	1.91863	0.00239457																										AOAH	-1.46668	0.0489595
KCNH7	1.91513	2.01684e-10																										MS4A6A	-1.46577	0.0270002
FUT7	1.89187	0.0345328																										SLFN13	-1.45817	1.92928e-05
STAT1	1.88789	1.40775e-09																										ALOX5AP	-1.45781	0.0119499
TLR4	1.87998	0.005078																										CTSS	-1.45348	0.007723
PLAC8	1.87725	3.50411e-06																										LAP3	-1.44423	6.59049e-08
GCH1	1.87372	1.02599e-05																										HELZ2	-1.44248	1.17284e-06
ETV7	1.85336	0.00018652																										RGS2	-1.44015	0.000977874
SLFN12L	1.85003	0.00668396																										IRF8	-1.43804	0.00229309
OR5D3P	1.83781	0.00107717																										TNFRSF6B	-1.43596	0.000786392
AIM2	1.829	0.00010725																										CENPK	-1.43235	0.0185474
SLC2A6	1.82557	0.0179383																										FYB1	-1.43024	0.00111203
TREM2	1.81968	0.0253182																										CD68	-1.42732	0.00348153
ZBP1	1.80987	0.000656358																										PSMB8	-1.42589	3.32806e-07
NFE2	1.80682	0.00933212																										LRRC25	-1.42467	0.0224489
PDCD1LG2	1.80678	0.0475766																										NPL	-1.42221	0.00659078
AQP5	1.79769	0.0179																										TREM1	-1.41698	0.00695626
EIF2AK2	1.79726	5.68657e-07																										TRPM2	-1.41636	0.0482709
PLAAT4	1.79378	0.00126505																										MCEMP1	-1.41443	8.39388e-05
LEAP2	1.78976	0.0169292																										SLAMF9	-1.41275	0.0258393
SIGLEC5	1.78422	0.00775934																										MAMU-E	-1.40971	5.46564e-07
MS4A6A	1.78126	0.00990898																										SLC22A3	-1.40704	0.0342808
SAMD9L	1.77889	3.5132e-07																										PARP9	-1.40701	2.87184e-06
SERPINA5	1.75466	0.0237307																										CD3D	-1.40362	0.00145945
NAIP	1.75398	0.0407521																										TLR1	-1.40355	0.0286162
APOL6	1.73577	5.97898e-05																										SAMD9L	-1.4035	2.9231e-05
SCIMP	1.71022	0.00970832																										MAMU-DRA	-1.40304	0.00276412
RNF213	1.70686	1.25853e-08																										HK3	-1.39985	0.00799897
PROZ	1.69971	0.0197727																										PMAIP1	-1.3973	0.000972525
NCF1	1.69193	1.36795e-05																										CD2	-1.3972	0.0194056
SLFN5	1.69081	0.000465625																										ABRACL	-1.39644	9.3471e-05
PARP9	1.68933	6.13328e-08																										NKG7	-1.39482	0.0186487
HK3	1.67743	0.00218613																										MILR1	-1.39031	0.0254904
FAM9C	1.66862	0.0144679																										CTSB	-1.38838	0.000123933
C1QC	1.65742	0.00328764																										CD163	-1.37911	0.0171522
JAK3	1.65583	0.0289129																										KCTD14	-1.37896	0.0341472
APOBEC3H	1.65077	0.000865396																										CSF2RB	-1.37608	0.00491314
C6	1.64563	0.0347937																										CD3G	-1.37391	0.00516057
CTH	1.6327	0.0108708																										SLAMF6	-1.36991	0.043592
S100P	1.62924	0.00912204																										PTPRC	-1.36877	0.00325746
TRPM2	1.62651	0.0290367																										IFITM2	-1.36234	1.04505e-10
PARP14	1.62472	3.29637e-06																										STAT2	-1.36212	1.3834e-08
HMGCS2	1.62434	0.047058																										ADA2	-1.36113	0.0117031
CXCL3	1.62428	0.0232114																										COTL1	-1.35943	0.0038551
TRIM14	1.62165	3.79666e-06																										IER3	-1.35898	0.0287333
APOL2	1.61689	1.47779e-08																										HCST	-1.35545	0.00981366
KYNU	1.61579	0.0307411																										AIF1	-1.35317	0.00220072
BIRC3	1.61542	0.000191895																										NR4A2	-1.35187	0.0304775
CYP2A23	1.61302	0.0338994																										AIM2	-1.35177	0.00350415
DDX60L	1.58371	0.00011863																										PSMB9	-1.34948	7.53266e-06
STAT2	1.57964	1.45255e-10																										FGR	-1.34857	0.00404434
SP140	1.56919	1.0868e-06																										APOBEC3G	-1.3399	2.21809e-05
C3AR1	1.5665	0.0175714																										FGL2	-1.33859	0.0135418
TLR2	1.56052	0.0128791																										GIMAP2	-1.3363	0.0100278
MARCHF1	1.55342	0.0371613																										B2M	-1.33061	5.77291e-08
MASP2	1.53453	0.0488083																										PYCARD	-1.32755	0.00377029
LGALS3BP	1.53236	6.43643e-07																										TNFAIP8L2	-1.32654	0.00952347
PIGR	1.51781	0.0435632																										CLEC12A	-1.32592	0.042747
HSD17B6	1.50783	0.00502069																										GPNMB	-1.32399	0.0249225
PARP12	1.50617	7.5734e-06																										SLC47A1	-1.32312	0.0420055
ALDH1L1	1.4976	0.0263232																										BCL2L14	-1.32268	0.01343
CD86	1.49698	0.0391237
SAMSN1	1.46954	0.0331818
NCF2	1.4497	0.00124944
DTX3L	1.44563	1.94561e-05
UBE2L6	1.44049	1.28482e-08
PIK3AP1	1.43238	0.0293565
FMO5	1.41641	0.0322677
S100A2	1.4096	0.0204604
OSCAR	1.40726	0.0151411
HSD11B1	1.40594	0.0180844
GNMT	1.405	0.0336475
MXD1	1.38995	0.0127263
PSMB8	1.38443	7.38485e-07
ADAP2	1.38096	0.0409524
GBP7	1.36219	6.40129e-05
LY96	1.35323	0.00417738
PKIB	1.35254	0.0213532
PSMB9	1.34344	8.8231e-06
IRF5	1.34228	0.00557035
TRIM5	1.34096	0.00039263
RNASE6	1.3349	0.0222278
ITIH3	1.333	0.00836298
POLR1C	1.32935	0.00222069
SLC16A3	1.32872	0.00147815
STEAP4	1.32523	0.0130658
NLRC5	1.32323	0.000145103
