# Supplementary material for: Early ART reduces viral seeding and innate immunity in liver and lungs of SIV-infected macaques
Source: JCI Insight. 2023 Jul 24;8(14):e167856. doi: 10.1172/jci.insight.167856 (PMC10443800; doi:10.1172/jci.insight.167856)
Supplement: Supplemental table 3 [file jciinsight-8-167856-s156.xlsx]

## Sheet: Table S3A. Liver
Upregulated expressed genes in SIVhigh-infected RMs						Downregulated expressed genes in SIVhigh-infected RMs				Upregulated expressed genes in SIVlow-infected RMs						Downregulated expressed genes in SIVhigh-infected RMs
GO:0006952 defense response	GO:0001775 cell activation	GO:0008152 metabolic process	IRF7	Non-assignated		GO:0019752 carboxylic acid metabolic process	GO:0085029 extracellular matrix assembly	Non-assignated		GO:0006952 defense response	GO:0001775 cell activation	GO:0044255 cellular lipid metabolic process	IRF7	Non-assignated		GO:0044281small molecule metabolic process	GO:0055085 transmembrane transport	Non-assignated
AIM2	HELZ2	ACSS2	ABRACL	ANKRD22		APOA4	ACTA2	ACE2		AIM2	LCP1	TREH	MS4A7	ANO5		APOA4	SLC16A11	CDT1
APOBEC3G	IL18BP	APOL6	CPVL	C14H11orf96		APOA5	COL1A2	ADRB2		BCL2A1	TRAC	CYP3A43	TMEM154	ASCL1		ASL	SLC39A5	CNGA1
APOL2	JUNB	ASRGL1	EPSTI1	C1H1orf162		CRYM	COL3A1	ASB11		BCL2L14	IGHM	CYP7A1		CAV2		CPT1A	SLC7A9	COL9A2
B2M	LCP1	CMPK2	PLAAT4	CBY3		CYP2B6	FGF21	ATOH8		CD163	IGLV10-54	FMO1		CBLN3		ENPP3		CUX2
BCL2A1	LRG1	CP	SAMD9L	DNHD1		CYP3A43	OGN	CUX2		CD48	IGLV4-69	SCG3		CLDN10		FBP1		CYorf15A
BIRC3	LST1	CRELD2	SLFN5	DOC2B		FN3K		CYP1D1		CD5L	IGKC	ATP8		GIMAP7		GALM		FGF12
C1QB	MAMU-DRA	EVI2B	SRGN	GIMAP4		IYD		ERBB2		CXCL10	TIMP1	LUM		GPNMB		GRHPR		GLRB
C1QC	MAMU-DRB1	HMGCS1	TMEM154	GIMAP6		ME1		FAM102A		CXCL11	JCHAIN	CCN1		HPS3		HAL		MAGIX
C3AR1	MAMU-E	HSD3B2	ZNFX1	GLIPR2		PKLR		GUCA2B		CXCL8				HSPE1		NR0B2		METTL7A
CCL19	RGCC	KCNH7		HPS3		TKFC		KCNK5		FGL2				MS4A6A		NR1D1		MT2A
CD163	SAMSN1	MIOX		LCN12				LEAP2		GZMK				NIPAL2		PANK1		RAB30
CD300LG	SDC3	MSMO1		RGS2				MAPK8IP1		MSR1				NPDC1		PLAAT3		REXO1
CD48	SPI1	MT1F		RTD1A				NDRG4		OAS1				PAEP		SOAT2		RAB30
CD5L	TNFSF13B	MT1X		C1H1orf54				NR0B2		PTPRC				PTGER3		SULT1B1		REXO1
CFP	VSIR	NNMT		MT1M				PPP1R3B		VSIG4				RGS13		URAD
CLEC1A		P4HA1		RNF213				PRSS12		ANXA1				RHBDL1
CLEC2B		PARP14		SYCE3				RASD2		CCL19				SCN9A
CLEC7A		PARP9		TMEM140				SLC22A7		CCL23				SH3RF2
CRP		PGGHG		UBQLNL				TM6SF2		CSF1R				TEX29
CTSS		PLA2G2A								CST7				TREH
CXCL10		PLA2G4C								ERAP2				ENPP2
CXCL11		PLAC8								IL2RG				TFRC
CXCL8		SLC7A8								PADI4
CXCR2		SNX10
DDX58		SOD2
DDX60		STEAP4
DHX58		TREH
DTX3L
EIF2AK2
ELF3
FCER1G
FCGR1A
FCGR3
FGL2
FGR
FPR1
GBP3
GPR108
HERC5
HERC6
IFI16
IFI27
IFI44
IFI44L
IFI6
IFIT1
IFIT2
IFIT3
IFITM2
IL1RN
IRF7
ISG15
LBP
LCN2
LGALS3BP
LY86
LY96
LYZ
MARCO
MLKL
MSR1
MX1
MX2
NCF2
NMI
NT5C3A
OAS1
OAS2
OAS3
OASL
ORM1
PLD1
PLSCR1
PML
PSMB8
PSMB9
PTPRC
RSAD2
S100A9
SAMHD1
SLC15A3
SLFN13
SLPI
SOCS3
SP140
STAT1
TRIM14
TRIM22
TRIM38
TRIM5
TRIM6
UBE2L6
VSIG4
XAF1

## Sheet: Table S3B. Lung
Upregulated expressed genes in SIVhigh-infected RMs							Downregulated expressed genes in SIVhigh-infected RMs				Upregulated expressed genes in SIVlow-infected RMs							Downregulated expressed genes in SIVhigh-infected RMs
GO:0006952 defense response	GO:0044281 small molecule metabolic process	GO:0001775 cell activation	GO:0006508 proteolysis	GO:0055085 transmembrane transport	Non-assignated		GO:0030198 extracellular matrix organization	GO:0050896 response to stimulus	Non-assignated		GO:0048878 chemical homeostasis	GO:0006508 proteolysis	GO:0055085 transmembrane transport	GO:0001816 cytokine production	GO:0031012 extracellular matrix	Non-assignated		GO:0002376 immune system process	GO:0055085 transmembrane transport	REAC:R-HSA-1430728 metabolism	Non-assignated
ADAP2	ACSM1	A1BG	F9	AQP5	AFM		ADAMTS2	ALDH1A2	C20H16orf74		ADH1A	ERAP2	AQP5	DTX4	ANOS1	AGR2		ADGRE1	SLC13A2	AADAC	ANKRD22
AGT	ADH4	AOC1	FETUB	KCNH7	CBY3		CCDC80	CCK	C2H3orf70		ALAS2	PIP	SLC51B	MME	CTHRC1	AIF1L		BCL2A1	SLC25A48	ANGPTL4	ANKRD37
AHSG	AGMAT	ASGR1	GZMK	SLC2A14	CHI3L2		COCH	CRMP1	EMCN		ALDH3A1	SERPINA5		TNFAIP8L1	ECM1	C9orf116		CCL4L1	SLC6A3	AWAT2	AOAH
AIM2	AGXT	ASGR2	HABP2	SLC22A1	DPYSL4		COL14A1	CXCL14	ENPP6		ATP6V1B1			TNFRSF8	ECM2	CCK		CCL5	SLC7A8	ENTPD3	C2H3orf80
APCS	AKR1D1	CD274	HGFAC	TM4SF19	FAM216B		COL1A1	DTL	FNDC1		ATP8			TNFSF18	LRRC3	DNAI3		CD177	TMEM116	PDK4	CADM4
APOA1	ALDH1L1	CXCR1	ITIH1		FAM9C		COL1A2	EDN3	LY6L		CALB1				MMRN1	ESM1		CD247	TMPRSS9	PNMT	CALCRL
APOBEC3A	ANGPTL3	FCGR2A	ITIH2		LECT2		COL3A1	ENPEP	MYOM3		ENPP2				NID2	ETV4		CD300LG			COX6B2
APOBEC3H	ANKRD1	FGL1	ITIH3		MS4A6A		COL6A6	GREM2	NELL1		GPIHBP1					FXYD6		CD7			CYorf15A
APOL2	APOA5	GPR84	PIP		NEURL3		GDF10	INMT	PAMR1		LY6H					GLRA4		CHIT1			EDDM3A
ARG1	APOB	HSH2D	PLG		NFE2		LRRN1	LRRC2	SERTM1		NR5A2					HBA		CLEC1B			FAM20A
AZGP1	APOC2	MXD1	PROZ		ODF3B		MATN2	MAP1B	TMEM155		PRND					HBE1		CLEC4E			KIF1A
BCL2A1	APOF	P2RX2	RNF213		OR5D3P		MMP2	MYOZ1								HBM		CST7			LGALS13
C1QB	APOL6	PDCD1LG2	SERPINA3		PARP12		MMP28	NAALADL2								LXN		CYP26B1			NDRG4
C1QC	AQP9	PIGR	SERPINA5		PKIB		POSTN	NMU								MLANA		FCGR1A			NIM1K
C3AR1	BAAT	S100P	SERPINA6		POLR1C		SMOC2	NREP								MYCBPAP		FCGR3			NMU
C6	CMPK2	SAMSN1	SERPINA7		RTD1A		SPARC	NRGN								P2RY1		GZMA			NTNG2
C8A	CPS1	SELL	SERPIND1		S100A2		TNC	PDGFRL								PAEP		GZMB			PAQR5
C8G	CTH	SIGLEC5	SPP2		SAMD9		TNN	PGC								PDLIM4		IGLV11-55			PLAC8
C9	CYP17A1	TNFSF13B	UBE2L6		SAMD9L		TRIL	PHEX								RARRES1		KLRB1			PRSS23
CCL11	CYP2A23	TRPM2	UBQLNL		SCIMP			SEMA3D								RBP5		KLRD1			PVALB
CCL16	CYP2A24	TTR	VTN		SCT			SOSTDC1								RBP7		LILRA3			RETN
CCL2	CYP2B6				SNX10			UPK1B								SCGB1C1		LRRC32			RNASE1
CCL20	CYP2C76				STEAP4			VSTM2A								TM4SF18		MCEMP1			SEMA3G
CCL8	CYP2C93				SYT13											TMEM255B		MS4A1			SHISA2
CCR1	CYP2E1				TFEC													PGC			SYNDIG1
CD300A	CYP3A7				TM4SF4													PMAIP1			THBD
CD86	DHRS9																	PPBP			UCN3
CFHR5	FABP1																	PRF1			UPK3B
CRP	FMO5																	SLA
CSF3R	G6PC1																	STAP1
CXCL10	GC																	VEGFC
CXCL11	GLYAT
CXCL8	GNMT
DDX58	HAL
DDX60	HELZ2
DDX60L	HK3
DHX58	HMGCS2
EIF2AK2	HPD
EPSTI1	HSD11B1
ETV7	HSD17B6
F12	IL4I1
F2	KMO
FGG	MAT1A
FPR1	OTC
FPR2	PAH
FPR3	PARP14
FUT7	PARP9
GBP3	PCK1
GBP7	PLA2G2D
GCH1	PLA2G4C
HAMP	PLAAT4
HERC5	PLAC8
HERC6	PON1
HP	RBP4
HPX	RBP5
IDO1	RDH16
IFI27	SHMT1
IFI44	SLC10A1
IFI44L	SLC16A3
IFI6	SLC2A2
IFIT1	SLC2A6
IFIT2	SLC38A4
IFIT3	SOD2
IFIT5	TAT
IGLV5-45	THRSP
IRF5	TMEM140
IRF7	UGT1A1
ISG15	UGT2B7
ISG20	UGT3A1
ITIH4
KNG1
KYNU
LCN2
LGALS3BP
LILRB4
LY96
MARCHF1
MASP2
MMP25
MMP9
MT2A
MX1
MX2
NAIP
NCF1
NCF2
NLRP12
OAS1
OAS2
OAS3
OASL
OSM
PROC
PSMB8
PSMB9
PTX3
RNASE6
RSAD2
S100A8
S100A9
SERPINA1
SERPINC1
SERPINF2
SIGLEC1
SLFN12L
SLFN5
SP140
STAT1
STAT2
TF
TFR2
TLR2
TLR4
TNFAIP6
TNFRSF6B
TREM2
TRIM14
VSIG4
XAF1
ZBP1
