# Supplementary material for: Early ART reduces viral seeding and innate immunity in liver and lungs of SIV-infected macaques
Source: JCI Insight. 2023 Jul 24;8(14):e167856. doi: 10.1172/jci.insight.167856 (PMC10443800; doi:10.1172/jci.insight.167856)
Supplement: Supplemental table 4 [file jciinsight-8-167856-s157.xlsx]

## Sheet: Table S4
Antibody	Fluorochrome	Clone	Manufacturer			Primers and probes	Nucleotides sequences 5'-3'
CD3	Alexa 700	SP34-2	BD biosciences		SIV	DNA-Preco	CAGAGGCTCTCTGCGACCCTAC
CD20	APC-H7	2H7	BD biosciences			DNA-K3	GACTGAATACAGAGCGAAATGC
CD11b	V450	ICRF44	BD biosciences			SIV DNA-F	TCC CTA GGA GGA TTA GAC AAG G
HLA-DR	PerCP	L243	Biolegend			SIV DNA-R	CTC TCT TCA GCT GGG TTT CTC
CD14	FITC	M5E2	BD biosciences			SIV DNA-Probe	56FAM AGC TCA CTC ZEN TCT TGT GAG GGA CAG A 3IABkFQ
CD16	BV786	3G8	BD biosciences
TIM-4	PE	9F4	Biolegend			SIVmac-F	GCA GAG GAG GAA ATT ACC CAG TAC
CD44	APC	IM7	Biolegend			SIVmac-R	CAA TTT TA CCC AGG CAT TTA ATG TT
CD117	PE	104D2	Biolegend			SIVmac-Probe	6FAM TGT CCA CCT GCC ATT AAG CCC GA TAMRA
CD206	APC	19.2	BD biosciences		Macaca mulatta	ADN18S-F	CCTCCAATGGATCCTCGTTA
CD200R	PE	OX108	eBioscience			ADN18S-R	AAACGGCTACCACATCCAAG
CD64	APC	10.1	Biolegend
CD183	PE	1C6	BD biosciences			ISG15-F	AAAGATCGCCCAGAAGATCGG
LYVE-1	Alexa Fluor 647	537028	R&D Systems			ISG15-R	TCATCGCACTTGTCCACCAC
CX3CR1	PE	K0124E1	Biolegend
Table S4A: Antibodies Used						OAS1-F	CATAGCCCCAGCATACTCCAG
						OAS1-R	ACTGGAGCCCTTTTGCCTAA
						IRF7-F	TGTGGTGCAAGAGCCCAG
						IRF7-R	TACAGGAACATGCAGCTCGG
						MX1-F	ACAGAACCGCCAAGTCCAAA
						MX1-R	CAATGCACCCCTGTACACCT
					Table S4B: Primers and probes used
