# Supplementary material for: Early ART reduces viral seeding and innate immunity in liver and lungs of SIV-infected macaques
Source: JCI Insight. 2023 Jul 24;8(14):e167856. doi: 10.1172/jci.insight.167856 (PMC10443800; doi:10.1172/jci.insight.167856)
Supplement: Supporting data values [file jciinsight-8-167856-s158.xlsx]

## Sheet: Fig. 1
	Viral loads (copies/ml)
Days p.i.	0	7	13	21	27	33	77	124	153	167	194	223	237	295	307	310	314	315	317	321	331	335
9051222	1		16500000	689000		1580000
12-2070R	1		637000		1470000	85600	755000
PB023	1		336000000			5680000	49600000	130000000	80100000	139000000
PB028	1		200000000		2270000		14300000	72100000	93000000	93100000	161000000
PB044	1		100000000			710000	1080000	14600000	27300000	22200000	39800000	57100000
PB013	1		26500000			2650000	1710000	1920000	1650000	1330000	3030000		3570000
12-1758R	1	1040	5030000	540000	54900		20000							36800
13-1298R	1	11900	9040000	73900	33700		95500	181929		37475.2	29300	126000		238000	514000
12-1920R	1	4700	1240000	163000	13900						19200					134
13-1572R	1	2350	318000	117000	23100		12900											29500
13-1054R	1	75100	11200000	5200000	541000		264000	466000		1070000	289000	210000		1040			6540
12-1688R	1	8760	3390000	959000	155000		25600	44400		72200	18800	30400		1280			7690		10100
13-1596R	1	1	19700	403000		47200	931	1830		7770	1830	3490					3500			2400
13-1610R	1	31600	6530000	2980000	536000		335000	686000		848000	750000	452000		90700			9660		164000		143000
13-2054R	1	2270	136000	4020	6320		106	197		1450	780	979		177			4660		982			2450

## Sheet: Fig. 1C-F
		SIV DNA (copies/106 cells)		SIV RNA (copies/106 cells)
	Viral loads (copies/ml)	Liver	Lung	Liver	Lung
12-1758R	36800	379.756	409.656	209	27300
12-1920R	134	468000	248.554	0	0
13-1572R	29500	60.2763	172.179	26.6	21600
13-1298R	514000	584	668.014	290	83900
12-2070R	755000	1460	2253.76	109	25400
PB023	139000000	9393.2	200630	18900	63500000
PB028	161000000	79.6577	903.05	2420	2310000
PB044	57100000	134.088	1507.33	2200	818000
PB013	3570000	0	814.385	922	208000
9051222	1580000	182974	3632.27	1150	107000
1054R	6540	3507.68	65510.9	86.9	4580
1688R	10100	0	60.3	145	28
1596R	2400	1596.16	0	23.5	1580
1610R	143000	1553.14	969.75	12500	526000
2054R	2450	31.83	839.8	88.6	7520

## Sheet: Fig. 7A-B
	Liver											Lung
Monkeys	%CD14+CD206-	%CD14+CD206+	%CD14-CD206+	%CD44+	%TIM-4+	%CD117+	%CD206+	%CD200R+	%CD64+	%CD183+	%LYVE+	%CD14+CD206-	%CD14+CD206+	%CD14-CD206+	%CD44+	%TIM-4+	%CD117+	%CD206+	%CD200R+	%CD64+	%CD183+	%LYVE+
1758R	2.94667	77.75	10.9333	74.2	48.22	60.2	68	79.33	89.9	62.2	45	48.4867	25.2137	8.88933	77.7	56.09	92.6	72.11	88.2	71.01	70.1	72.8
1298R	3.79667	93.4833	1.635	93.9	75.53	68	26.17	84.17	95.5	46.5	49.8	44.4757	27.5127	9.26067	23.84	82.3	86.3	48.85	86.8	88.1	53.7	79.6
1920R	4.38667	87.8333	3.66	91.1	81.18	63	46.45	85.28	88.7	70.9	34.83	58.2	29.55	0.7325	71.2	86.5	74.6	53.4	82.1	94.1	78.77	84.8
1572R	4.53833	92.4	1.17833	98.35	92.81	77	66.33	93.05	93.09	66.4	49.5	59.625	31.15	0.505	69	66.1	73.3	71.1	68.1	74.3	64.4	53.4
1054R	20.05	47.2833	13.1283	82.6	58.5	48.3	36.81	58.1	70.6	35.71	12.61	62.38	27.8	0.706	59.66	94.5	90.8	75.3	86.2	65.11	86.5	75.5
1688R	63.8667	28.4	0.918333	74.5	55.5	29.3	17.64	73.8	19.1	24.76	4.3	63.6333	23.6667	0.926667	11.83	96.4	82.5	44.42	90.9	17.07	90	36.27
1596R	25.85	43.3	7.92333	93.7	73.81	50.7	18.37	71.6	44.61	40.22	5.01	49.54	37.8	5.07467	56.75	90.7	89.6	83.43	93.78	93.61	87.13	83.74
1610R	14.15	51.6833	17.005	91.7	56.83	55.31	65.6	53.57	77.6	48.2	42.7	61.9	24.7333	0.713333	68.9	83	68.5	46.7	63.71	89.7	69.1	69.1
2054R	8.595	65	20.6833	37.4	54.7	44.63	78.5	70.2	52.7	53.1	33.56	62.0167	23.25	0.575	67.12	88.5	81.61	87.7	77.61	85.1	82.6	54.87

## Sheet: Fig. 7C-D
	LIVER												LUNG
	%CD117 in			%CD206 in			%LYVE in			%CD183 in			%CD117 in			%CD206 in			%LYVE in			%CD183 in
Monkeys	CD14+CD16- cells	CD14+CD16+ cells	CD14-CD16+ cells	CD14+CD16- cells	CD14+CD16+ cells	CD14-CD16+ cells	CD14+CD16- cells	CD14+CD16+ cells	CD14-CD16+ cells	CD14+CD16- cells	CD14+CD16+ cells	CD14-CD16+ cells	CD14+CD16- cells	CD14+CD16+ cells	CD14-CD16+ cells	CD14+CD16- cells	CD14+CD16+ cells	CD14-CD16+ cells	CD14+CD16- cells	CD14+CD16+ cells	CD14-CD16+ cells	CD14+CD16- cells	CD14+CD16+ cells	CD14-CD16+ cells
1758R	75.9	68.8	1.98	24.1	78.8	5.16	25.6	50.19	10.6	31.7	71.9	1	97.8	99.5	ND	66.71	86.05	ND	72.6	90.22	ND	72.2	93.48	ND
1298R	44.53	70.9	5.05	17.44	26.79	14.15	5.76	53.7	7.64	15.2	49.6	3.52	93.9	100	ND	43.93	71.4	ND	82.2	86.22	ND	49.99	89.7	ND
1920R	18.86	63	3.94	4.09	52.5	14.65	14.47	38.42	8.09	28.71	79.5	17.3	76.1	89.7	ND	44.32	67.77	ND	82.7	94.72	ND	81.6	94.06	ND
1572R	41	81.5	6.39	19.46	70.64	46.06	14.24	55.3	8.82	40.5	62.1	7.35	78.3	95.2	ND	71.1	85.02	ND	54.91	79.22	ND	70.2	93.3	ND
1054R	20.82	88.3	18.07	3.08	74.76	14.29	4.58	20.58	8.53	11.65	75.4	8.53	94.9	98.4	ND	74.9	90.8	ND	73.73	89.76	ND	88.8	98.34	ND
1688R	20.75	60.3	18.2	6.85	52.5	0	2.9	9.47	0	18.62	54.84	8.82	78	100	ND	41.4	69.2	ND	36.14	58.27	ND	92.8	98.1	ND
1596R	40.32	84.8	23.35	6.5	40.5	8.87	0.76	8.24	3.3	27.58	67.04	12.1	90.5	98.45	ND	79.25	96.48	ND	80.85	95.7	ND	88.6	99.28	ND
1610R	31.5	86.2	12.12	41	91.39	39.36	17.99	61.43	19.35	20.49	74.1	16.13	73.3	96.6	ND	47.8	53.67	ND	65.2	81.78	ND	75.7	99.3	ND
2054R	20.88	63.61	5.68	26.6	91.5	82.7	10.64	47.6	11.66	29.03	77	11.29	87.1	99.99	ND	86.58	95.3	ND	53.04	68.1	ND	88.6	99.8	ND

## Sheet: Fig. 8A
	LIVER				LUNG
Monkeys	%CD14+CD206-	%CD14+CD206+	%CD14-CD206+	%CD3+CD4+	%CD14+CD206-	%CD14+CD206+	%CD14-CD206+	%CD3+CD4+
1054R	0.8	5.4	1.2	2.9382	0.39	1.54	0.31	3.927
1688R	0.8	0.8	0.2	1.9614	0.05	0.05	0	0.1428
1596R	0.4	0.8	0.1	13.1327	0.12	0.13	0.01	0.48909
1610R	1	1.1	0.3	7.1022	0.14	0.1	0.01	0.13888
2054R	0.8	0.5	0.1	9.6876	0.05	0.05	0	0.378
1298R	1.7	3.8	1.3	8.3013	0.14	0.13	0.02	0.454
PB044	3.4	8.2	2.7	7.6356	0.14	0.16	0.02	0.2368

## Sheet: Fig. 8B-D
		SIV DNA (copies/106 cells)
		LIVER				LUNG				BLOOD
Monkeys	Viral loads ( copies/ml)	CD14+CD206-	CD14+CD206+	CD14-CD206+	CD3+CD4+	CD14+CD206-	CD14+CD206+	CD14-CD206+	CD3+CD4+	CD14+	CD16+	CD3+CD4+
1054R	6540	0	0	0	154000	0	0	0	184558	0	0	127161
1688R	10100	0	0	147000	92600	0	82300	0		306000	0	126000
1596R	2400	0	0	0	1466.24	0	0	0		0	0	2810.1
1610R	143000	16428.4	0	0	174956	9280	12000	153000	9716.4	7140	5320	258000
2054R	2450	0	0	0	13200	0	0	0		0	0	2073.74
1298R	514000	12300	16600	6690	174000	2450	5310	9220	165000	19200	1540	113000
PB044	57100000	2280	277	1580	23110.8	2811	2010	5700	18100	46554	5190	287522

## Sheet: Fig. 9A-B
		SIV DNA (copies/106 cells)			Number of 18S DNA copies
	Monkeys	CD206+	CD206-	CD4+	CD206+	CD206-	CD4+
Liver	12-1836R	174000	0	0	2003	3626	4747
	13-1660R	18400	0	0	12359	1713	527
Lung	12-1836R	0	0	755	158110	89465	3681
	13-1660R	8430	0	1.18	87141	169966	47019

## Sheet: Fig. 9C
	SIV copies/106 cells in blood monocytes
Monkeys	DNA	RNA
111466R	0	0
R110562	0	0
R110360	0	0
12-1836R	0	0
13-1660R	0	0

## Sheet: Fig. S1B-E
	Viral loads (copies/ml)											SIV DNA copies/106 cells		SIV RNA copies/106 cells
Days p.i.	0	4	7	11	14	21	28	35	36	49	55	Liver	Lung	Liver	Lung
111466R	1	1	1930	1	1							1	1	1	1
R110562	1	1	655	1		1	1					1	1	1	1
R110360	1	1			963	1		1				1	1	1	1
13-1660R	1	1			1		1	1	1			1	1	1	1
12-1836R	1	1		1			1	1	1	1	1	1	1	1	1

## Sheet: Fig. S2A
			SIV RNA copies/106 cells
	Viral loads (copies/ml)		Lung		Liver
Monkeys	Low	High	Low	High	Low	High
12-2070R	755000		25400		109
PB023		139000000		63500000		18900
PB028		161000000		2310000		2420
PB044		57100000		818000		2200
PB013		3570000		208000		922
13-1054R	6540		4580		86.9
12-1688R	10100		28		145
13-1596R	2400		1580		23.5

[truncated: 4 more sheets: Fig. S3, Fig. S8A-B, Fig. S13A, Fig. S13B-E]
